# Supplementary material for: Subtle morphological changes in the visual and antennal sensory system of bees and wasps across an urbanisation gradient
Source: Sci Rep. 2024 Apr 18;14:8960. doi: 10.1038/s41598-024-58804-2 (PMC11026482; doi:10.1038/s41598-024-58804-2)
Supplement: Supplementary file 1 — Supplementary Information 1. [file 41598_2024_58804_MOESM1_ESM.xlsx]

## Sheet: Data
Specimen_ID	Site_ID	Site	Genus	Species	Temp	Green_Imp	ED	ITD_mm	Head_mm	Eye_mm2	Ocellus_mm	Ommatidia_density	Interom_angle	Ommatidium_um	Antenna_um	F9_um2	Thermor_N	Plac_D100	Tric_D100	Basi_D100
Specimen_1	03	Bernate Sud	Halictus	H. scabiosae	29.9609	44.7975	0.00677445	3.0014	3.5788	1.55845	0.2271	0.21233	2.70836	27.1834	2376.36	57829.6	39	31	97
Specimen_2	03	Bernate Sud	Halictus	H. scabiosae	29.9609	44.7975	0.00677445	3.0047	3.5826	1.686	0.2297	0.235077	2.41265	25.1868	2447.4	56094.7		33	94
Specimen_3	03	Bernate Sud	Halictus	H. scabiosae	29.9609	44.7975	0.00677445	2.88585	3.4217	1.47851	0.2153	0.225595	2.75161	26.8999	2276.08	52026.9		34	91
Specimen_4	03	Bernate Sud	Halictus	H. scabiosae	29.9609	44.7975	0.00677445	2.4383	3.0611	1.29894	0.2002	0.266206	2.54831	23.3506	2089.32	50041.9	38	36	84
Specimen_5	03	Bernate Sud	Halictus	H. scabiosae	29.9609	44.7975	0.00677445	2.67835	3.2464	1.35932	0.2144	0.262061	2.56987	24.0893	2224.64	50337.2	33	31	83
Specimen_6	04	Alberi	Osmia	O. cornuta	35.8864	0.11004	0.0349888	3.64445	3.6475	1.81867	0.25	0.28793	2.11322	22.9125	3103.48	68573	22	63	64
Specimen_7	04	Alberi	Osmia	O. cornuta	35.8864	0.11004	0.0349888	4.09815	4.1275	2.38994	0.2934	0.221115	2.12716	26.439	3549.36	85403.9	29	63	61
Specimen_8	04	Alberi	Osmia	O. cornuta	35.8864	0.11004	0.0349888	4.1062	4.2504	2.33743	0.3067	0.17244	2.52674	31.0586	3594.85	88219.4	27	59	62
Specimen_9	04	Alberi	Osmia	O. cornuta	35.8864	0.11004	0.0349888	4.5902	4.6426	2.80814	0.3257	0.181657	2.14315	28.8744	3903.57	97332.8	27	56	54
Specimen_10	04	Alberi	Osmia	O. cornuta	35.8864	0.11004	0.0349888	4.508	4.5016	2.88005	0.3127	0.188346	2.11382	28.8416	3754.5	95271.1	25	63	52
Specimen_11	04	Alberi	Halictus	H. scabiosae	35.8864	0.11004	0.0349888	3.1321	3.5213	1.63607	0.2396	0.324639	2.20037	22.6282	2249.34	52864.1	39	27	92
Specimen_12	04	Alberi	Halictus	H. scabiosae	35.8864	0.11004	0.0349888	3.0042	3.2411	1.51404	0.2055	0.264802	2.51216	24.8523	2140.14	42861.7		34	84
Specimen_13	04	Alberi	Halictus	H. scabiosae	35.8864	0.11004	0.0349888	3.418	3.9866	2.06619	0.257	0.275065	2.03411	23.5077	2429.45	58673.7	39	28	107
Specimen_14	04	Alberi	Halictus	H. scabiosae	35.8864	0.11004	0.0349888	2.9275	3.8478	1.97061	0.2364	0.270343	2.17781	24.5794	2449.24	65741.8	47	36	92
Specimen_15	04	Alberi	Halictus	H. scabiosae	35.8864	0.11004	0.0349888	2.98335	3.8205	2.0544	0.238	0.19712	2.44137	28.1338	2305.9	56302.6	39	38	90
Specimen_16	05	Fagiana	Polistes	P. dominula	28.2447	91.1055	0.00917554	3.2007	3.7611	3.24843	0.2103	0.205225	1.89232	27.4209	3794.91	97105.8	1	17	101	14
Specimen_17	05	Fagiana	Polistes	P. dominula	28.2447	91.1055	0.00917554	3.034	3.7425	3.09125	0.2127	0.182051	1.96469	27.7723	3747.22	91272.6	3	15	90	15
Specimen_18	05	Fagiana	Polistes	P. dominula	28.2447	91.1055	0.00917554	3.0624	3.6026	3.07756	0.2067	0.209441	1.91763	27.047	3734.29	95645	7	18	120	14
Specimen_19	05	Fagiana	Polistes	P. dominula	28.2447	91.1055	0.00917554	3.22155	3.7939	3.31196	0.2042	0.214935	1.73187	25.3401	3684.63	94172.2	6	17	135	12
Specimen_20	05	Fagiana	Polistes	P. dominula	28.2447	91.1055	0.00917554	3.26165	3.8478	3.263	0.2141	0.195959	1.86403	27.0715	3713.28	90954.6	3	20	89	13
Specimen_21	06	Groane	Osmia	O. cornuta	35.7915	3.07571	0.0259248	3.9035	4.1463	2.21342	0.2824	0.280996	1.95296	23.3602	3516.91	81274.1	25	59	53
Specimen_22	06	Groane	Osmia	O. cornuta	35.7915	3.07571	0.0259248	4.44325	4.5608	2.53585	0.3049	0.182022	2.29478	29.3801	3824	102134	21	60	49
Specimen_23	06	Groane	Osmia	O. cornuta	35.7915	3.07571	0.0259248	4.1767	4.2843	2.66025	0.2898	0.189385	2.19674	28.8065	3602.83	80932.5	28	63	53
Specimen_24	06	Groane	Osmia	O. cornuta	35.7915	3.07571	0.0259248	4.04155	4.3523	2.47698	0.2997	0.207331	2.1454	27.1469	3630.41	86421.2	22	58	59
Specimen_25	06	Groane	Osmia	O. cornuta	35.7915	3.07571	0.0259248	4.01345	4.2791	2.55523	0.3104	0.198357	2.19357	28.1915	3572.77	79758.9	37	51	63
Specimen_26	06	Groane	Polistes	P. dominula	25.8836	3.07571	0.0259248	2.92185	3.6397	3.15784	0.1898	0.197219	1.91909	27.4184	3613.31	83088	8	19	88	13
Specimen_27	06	Groane	Polistes	P. dominula	25.8836	3.07571	0.0259248	3.27805	3.8758	3.59989	0.2078	0.184577	1.84533	28.1494	3735.56	89933.3	2	11	79	20
Specimen_28	06	Groane	Polistes	P. dominula	25.8836	3.07571	0.0259248	3.14785	3.8624	3.32852	0.2173	0.184159	1.85294	27.1793	3777.54	89637.7	5	19	105	20
Specimen_29	06	Groane	Polistes	P. dominula	25.8836	3.07571	0.0259248	3.39045	3.9867	3.51313	0.2178	0.187124	1.83953	27.7208	3839.61	95080.9	2	15	102	14
Specimen_30	06	Groane	Polistes	P. dominula	25.8836	3.07571	0.0259248	2.86555	3.6641	3.04269	0.1897	0.217451	1.821	25.5382	3634.67	95809.2	3	19	108	16
Specimen_31	07	Azzurro	Polistes	P. dominula	27.0794	0.16851	0.0292519	3.3084	3.5584	2.98639	0.2014	0.225884	1.86168	25.866	3669.63	94638.6	5	17	92	11
Specimen_32	07	Azzurro	Polistes	P. dominula	27.0794	0.16851	0.0292519	3.18615	3.7784	3.49571	0.1898	0.18837	1.82952	27.5015	3639.03	85877.4	2	14	80	11
Specimen_33	07	Azzurro	Polistes	P. dominula	27.0794	0.16851	0.0292519	3.378	3.7702	3.32854	0.2223	0.193429	1.88271	27.6161	3801.85	89776.9	7	17	84	8
Specimen_34	07	Azzurro	Polistes	P. dominula	27.0794	0.16851	0.0292519	2.946	3.4553	2.62723	0.197	0.22882	1.88175	24.5224	3426.4	79472.8	4	21	90	16
Specimen_35	07	Azzurro	Polistes	P. dominula	27.0794	0.16851	0.0292519	3.13805	3.7685	3.57224	0.2093	0.21534	1.68835	25.6558	3665.74	94074.7	3	16	107	15
Specimen_36	07	Azzurro	Halictus	H. scabiosae	35.9505	0.16851	0.0292519	3.10695	3.9401	1.92441	0.2657	0.197601	2.4904	27.776	2478.84	64509.2	40	33	95
Specimen_37	07	Azzurro	Halictus	H. scabiosae	35.9505	0.16851	0.0292519	2.68175	3.1609	1.3532	0.2032	0.260433	2.63632	24.6564	2169.54	52368.8	42	33	92
Specimen_38	07	Azzurro	Halictus	H. scabiosae	35.9505	0.16851	0.0292519	3.2978	3.961	2.10864	0.2676	0.203197	2.34291	27.3533	2436.23	62373.3	46	31	92
Specimen_39	07	Azzurro	Halictus	H. scabiosae	35.9505	0.16851	0.0292519	3.0788	3.7437	1.90711	0.2347	0.250498	2.26728	25.1736	2442.81	56372.6		29	88
Specimen_40	07	Azzurro	Halictus	H. scabiosae	35.9505	0.16851	0.0292519	3.12015	3.931	2.07699	0.2419	0.238401	2.18148	25.2767	2456.18	67949.3	49	32	103
Specimen_41	08	Cassinis	Polistes	P. dominula	31.0655	2.69534	0.0193081	3.3306	3.7066	2.8895	0.2081	0.213653	1.93387	26.4296	3714.61	84576.1	3	17	120	15
Specimen_42	08	Cassinis	Polistes	P. dominula	31.0655	2.69534	0.0193081	3.2565	3.896	3.12057	0.2081	0.2263	1.7547	24.9214	3773.1	82856.7	5	19	100	17
Specimen_43	08	Cassinis	Polistes	P. dominula	31.0655	2.69534	0.0193081	3.481	3.8014	3.24583	0.2099	0.217863	1.74807	25.3206	3743.26	79347.2	7	13	105
Specimen_44	08	Cassinis	Polistes	P. dominula	31.0655	2.69534	0.0193081	3.49335	3.8713	3.1447	0.2174	0.185416	1.92788	27.4865	3723.76	85523.9	5	20	107	12
Specimen_45	08	Cassinis	Polistes	P. dominula	31.0655	2.69534	0.0193081	3.3119	3.8557	3.51023	0.2092	0.195958	1.75394	26.42	3722.97	94161.1	7	15	125	13
Specimen_46	08	Cassinis	Halictus	H. scabiosae	35.3589	2.69534	0.0193081	2.70855	3.337	1.46642	0.2027	0.279828	2.50032	24.3431	2230.13	48051.8		33	107
Specimen_47	08	Cassinis	Halictus	H. scabiosae	35.3589	2.69534	0.0193081	2.82745	3.4854	1.67362	0.2105	0.257733	2.30944	24.0208	2304.71	58040.4	45	40	85
Specimen_48	08	Cassinis	Halictus	H. scabiosae	35.3589	2.69534	0.0193081	3.0199	3.7266	1.87495	0.2385	0.228617	2.29183	25.2307	2453.26	55233.1		30	86
Specimen_49	08	Cassinis	Halictus	H. scabiosae	35.3589	2.69534	0.0193081	3.39085	4.2438	2.28483	0.2923	0.198414	2.30357	27.995	2475.79	63700.8	35	33	112
Specimen_50	08	Cassinis	Halictus	H. scabiosae	35.3589	2.69534	0.0193081	2.513	3.0988	1.30716	0.2028	0.259801	2.68709	24.7	2139.79	52636.9	39	36	112
Specimen_51	09	Besozza	Polistes	P. dominula	32.4186	1.92641	0.0117705	3.3146	3.7465	3.14898	0.1975	0.222924	1.79566	25.619	3738.59	92346.5	5	15	92	14
Specimen_52	09	Besozza	Polistes	P. dominula	32.4186	1.92641	0.0117705	3.1576	3.6359	2.94828	0.1799	0.212398	1.84213	25.4306	3718.42	85195.4	7	18	105	10
Specimen_53	09	Besozza	Polistes	P. dominula	32.4186	1.92641	0.0117705	3.1587	3.6326	2.91537	0.2069	0.260009	1.73105	23.7634	3681.14	94035.3	6	17	110	14
Specimen_54	09	Besozza	Polistes	P. dominula	32.4186	1.92641	0.0117705	3.288	3.7719	2.95573	0.2059	0.191323	1.95036	26.9587	3685.91	83241.8	2	16	110	9
Specimen_55	09	Besozza	Polistes	P. dominula	32.4186	1.92641	0.0117705	3.16875	3.7592	3.17185	0.2254	0.203961	1.81356	25.9681	3878.69	105358	4	17	93	15
Specimen_56	10	Cave	Polistes	P. dominula	26.4044	0.99643	0.0256421	3.22465	3.6776	2.92187	0.1983	0.196797	1.98697	27.3069	3669.54	81310.4	4	18	117	10
Specimen_57	10	Cave	Polistes	P. dominula	26.4044	0.99643	0.0256421	3.1279	3.5032	2.84866	0.1852	0.20944	1.93556	26.265	3544.61	82416.9	5	15	120	13
Specimen_58	10	Cave	Polistes	P. dominula	26.4044	0.99643	0.0256421	3.1106	3.694	3.06795	0.1854	0.190055	1.96579	27.683	3552.49	77398.9	4	17	93	14
Specimen_59	10	Cave	Polistes	P. dominula	26.4044	0.99643	0.0256421	3.10545	3.8212	3.1439	0.2066	0.224184	1.82178	25.9705	3667.56	85052.7	6	17	108	15
Specimen_60	10	Cave	Polistes	P. dominula	26.4044	0.99643	0.0256421	3.148	3.71	3.1638	0.1961	0.215778	1.74896	25.0113	3577.07	74589.6	7	17	94	14
Specimen_61	10	Cave	Osmia	O. cornuta	36.4947	0.99643	0.0256421	4.6066	4.4875	3.00138	0.3058	0.178551	2.19626	30.5912	3740.96	86116.6	22	55	52
Specimen_62	10	Cave	Osmia	O. cornuta	36.4947	0.99643	0.0256421	4.28885	4.3639	2.54952	0.2955	0.201491	2.15291	27.6379	3679.79	89168.2	25	61	59
Specimen_63	10	Cave	Osmia	O. cornuta	36.4947	0.99643	0.0256421	3.55755	3.6706	1.94833	0.2649	0.298089	1.92075	21.5553	3135.43	66980.2	26	62	56
Specimen_64	10	Cave	Osmia	O. cornuta	36.4947	0.99643	0.0256421	4.1459	4.0772	2.28484	0.2906	0.20336	2.3093	28.0646	3410.99	76076.1	23	66	58
Specimen_65	10	Cave	Osmia	O. cornuta	36.4947	0.99643	0.0256421	4.42755	4.4891	3.06118	0.3054	0.163616	2.12917	29.9507	3788.94	93948.3	26	56	56
Specimen_66	10	Cave	Halictus	H. scabiosae	36.4947	0.99643	0.0256421	2.7609	3.304	1.52707	0.2122	0.239883	2.61968	26.0273	2270.11	55397.4	43	35	96
Specimen_67	10	Cave	Halictus	H. scabiosae	36.4947	0.99643	0.0256421	3.23575	3.9925	2.10421	0.2608	0.232103	2.1179	24.7002	2411.71	61523.5		33	99
Specimen_68	10	Cave	Halictus	H. scabiosae	36.4947	0.99643	0.0256421	3.03355	3.7278	1.92265	0.2308	0.23161	2.40651	26.828	2291.57	60541		29	108
Specimen_69	10	Cave	Halictus	H. scabiosae	36.4947	0.99643	0.0256421	3.06255	3.7921	1.79565	0.2375	0.261318	2.35177	25.3371	2368.47	61805.2	50	34	92
Specimen_70	10	Cave	Halictus	H. scabiosae	36.4947	0.99643	0.0256421	2.58325	3.3032	1.4903	0.2162	0.254794	2.58559	25.3774	2198.78	50221.1	35	34	109
Specimen_71	11	Forlanini Bosco	Halictus	H. scabiosae	29.325	0.17385	0.0139829	3.31745	3.9625	2.17131	0.2566	0.26682	2.02677	24.0113	2532.42	66277.5	49	36	101
Specimen_72	11	Forlanini Bosco	Halictus	H. scabiosae	29.325	0.17385	0.0139829	3.1514	3.8798	2.07895	0.2501	0.228645	2.3028	26.6949	2451.28	64583.5	40	33	98
Specimen_73	11	Forlanini Bosco	Halictus	H. scabiosae	29.325	0.17385	0.0139829	3.28865	3.9831	2.03598	0.2595	0.259186	2.1914	25.1397	2525.68	63525.3		32	113
Specimen_74	11	Forlanini Bosco	Halictus	H. scabiosae	29.325	0.17385	0.0139829	3.0359	3.8526	2.00518	0.2513	0.232489	2.26051	25.7356	2448.59	59478		36	108
Specimen_75	11	Forlanini Bosco	Halictus	H. scabiosae	29.325	0.17385	0.0139829	3.1369	3.8432	1.97921	0.2499	0.186187	2.46269	27.8552	2448.62	63887.2	38	33	95
Specimen_76	11	Forlanini Bosco	Polistes	P. dominula	32.4689	0.17385	0.0139829	2.9952	3.6037	2.72891	0.2292	0.202276	2.01307	26.7365	3623.13	81416.6	4	15	110	13
Specimen_77	11	Forlanini Bosco	Polistes	P. dominula	32.4689	0.17385	0.0139829	3.1839	3.6473	3.1383	0.2006	0.211973	1.8128	25.8195	3601.61	80378.8	7	21	90	13
Specimen_78	11	Forlanini Bosco	Polistes	P. dominula	32.4689	0.17385	0.0139829	3.0189	3.6245	2.94115	0.1534	0.195116	1.9546	26.9506	3483.21	75911.5	2	19	88	16
Specimen_79	11	Forlanini Bosco	Polistes	P. dominula	32.4689	0.17385	0.0139829	2.886	3.4855	2.98067	0.1864	0.195552	1.96848	27.3236	3534.44	80506.3	3	19	90	16
Specimen_80	12	Messa	Osmia	O. cornuta	37.2588	0.13519	0.0355779	4.2065	4.4027	2.62619	0.3047	0.187482	2.23179	29.0782	3791.49	88682.5	19	57	54
Specimen_81	12	Messa	Osmia	O. cornuta	37.2588	0.13519	0.0355779	3.5962	4.1827	2.61494	0.3007	0.240062	1.91512	24.8988	3491.69	81780.3	17	55	49
Specimen_82	12	Messa	Osmia	O. cornuta	37.2588	0.13519	0.0355779	3.3412	3.7199	2.02082	0.2708	0.226199	2.33751	26.7158	3165.64	71483.3	19	60	54
Specimen_83	12	Messa	Osmia	O. cornuta	37.2588	0.13519	0.0355779	4.3233	4.5615	3.02366	0.3142	0.196778	1.98813	27.7947	3771.47	88544.8	21	63	47
Specimen_84	12	Messa	Osmia	O. cornuta	37.2588	0.13519	0.0355779	4.49935	4.7256	2.99379	0.325	0.221745	1.79426	24.9602	3824.4	87242.1	20	63	49
Specimen_85	12	Messa	Polistes	P. dominula	31.9262	0.13519	0.0355779	3.12865	3.694	3.04881	0.2087	0.182891	2.04784	28.7483	3542.03	77486.4	1	21	110	17
Specimen_86	12	Messa	Polistes	P. dominula	31.9262	0.13519	0.0355779	3.27035	3.8129	3.0534	0.236	0.209014	1.91734	26.9366	3669.14	90449.3	3	18	114	15
Specimen_87	12	Messa	Polistes	P. dominula	31.9262	0.13519	0.0355779	3.27545	3.9059	3.55536	0.224	0.185423	1.80119	27.3057	3648.71	90278	4	18	120	15
Specimen_88	12	Messa	Polistes	P. dominula	31.9262	0.13519	0.0355779	3.30715	3.8338	3.01043	0.2149	0.127279	1.87504	26.1563	3582.37	79624.3	8	19	120	14
Specimen_89	12	Messa	Polistes	P. dominula	31.9262	0.13519	0.0355779	3.392	3.6839	2.59172	0.2069	0.189664	2.17735	28.1821	3547.73	77497.4	6	18	91	15
Specimen_90	12	Messa	Halictus	H. scabiosae	28.7516	0.13519	0.0355779	3.36785	3.8284	2.08022	0.2416	0.202817	2.41178	27.9669	2470.08	68600.3	43	32	89
Specimen_91	12	Messa	Halictus	H. scabiosae	28.7516	0.13519	0.0355779	2.33385	3.2189	1.43124	0.2126	0.27054	2.51259	24.1674	2259.91	47229.2		35	99
Specimen_92	12	Messa	Halictus	H. scabiosae	28.7516	0.13519	0.0355779	2.73515	3.3932	1.52426	0.2112	0.245471	2.5261	25.0744	2236.86	51107.4	38	33	106
Specimen_93	12	Messa	Halictus	H. scabiosae	28.7516	0.13519	0.0355779	3.0076	3.554	1.84287	0.2313	0.226006	2.44617	26.6984	2379.86	59618.3	38	31	107
Specimen_94	12	Messa	Halictus	H. scabiosae	28.7516	0.13519	0.0355779	3.1531	3.7514	1.9574	0.2365	0.225133	2.36363	26.5871	2520.63	66351.1	44	31	95
Specimen_95	13	Segantini	Osmia	O. cornuta	36.7799	0.19492	0.0393716	3.9675	4.3237	2.57017	0.3011	0.210759	2.03716	26.2577	3636.59	72667.1	35	60	67
Specimen_96	13	Segantini	Osmia	O. cornuta	36.7799	0.19492	0.0393716	4.4465	4.4601	2.76498	0.3244	0.188151	2.08046	27.8136	3795.28	87319	16	59	47
Specimen_97	13	Segantini	Osmia	O. cornuta	36.7799	0.19492	0.0393716	3.9007	4.0842	2.44645	0.2881	0.244605	1.93814	24.3728	3515.46	83285.2	26	61	53
Specimen_98	13	Segantini	Osmia	O. cornuta	36.7799	0.19492	0.0393716	4.66995	4.4953	2.96948	0.2965	0.186848	1.94099	26.8916	3748.71	90448.8	26	62	52
Specimen_99	13	Segantini	Osmia	O. cornuta	36.7799	0.19492	0.0393716	4.3662	4.3694	2.92417	0.3017	0.211568	1.9872	27.3209	3732.11	91933.3	19	61	43
Specimen_100	13	Segantini	Halictus	H. scabiosae	36.7799	0.19492	0.0393716	2.6374	3.2468	1.45208	0.2163	0.274759	2.46526	23.8841	2256.92	44870.9	36	35	105
Specimen_101	13	Segantini	Halictus	H. scabiosae	36.7799	0.19492	0.0393716	2.57425	3.1538	1.2796	0.2068	0.245249	2.7632	25.1305	2106.93	51193.5	49	39	101
Specimen_102	13	Segantini	Halictus	H. scabiosae	36.7799	0.19492	0.0393716	2.2837	2.9692	1.23941	0.1967	0.254487	2.74747	24.5919	2124.73	47076.8	35	40	94
Specimen_103	13	Segantini	Halictus	H. scabiosae	36.7799	0.19492	0.0393716	2.6458	3.2835	1.47531	0.2173	0.23847	2.54577	24.8606	2240.24	51295.5	45	30	102
Specimen_104	13	Segantini	Halictus	H. scabiosae	36.7799	0.19492	0.0393716	2.2192	2.9856	1.25908	0.1978	0.257202	2.72017	24.54	2058.86	43723.8	28	43	108
Specimen_105	14	Sempione	Osmia	O. cornuta	36.0266	0.1013	0.0146103	4.18075	4.3576	2.6476	0.3107	0.208788	2.08335	27.2546	3675.2	88249.8	24	48	62
Specimen_106	14	Sempione	Osmia	O. cornuta	36.0266	0.1013	0.0146103	4.1333	4.1601	2.46373	0.2679	0.180337	2.1754	27.4528	3612.51	79924.1	26	65	50
Specimen_107	14	Sempione	Osmia	O. cornuta	36.0266	0.1013	0.0146103	4.299	4.3186	3.0073	0.2925	0.159712	2.19308	30.5769	3842.09	97165.5	21	56	61
Specimen_108	14	Sempione	Osmia	O. cornuta	36.0266	0.1013	0.0146103	4.33865	4.6683	2.72486	0.3246	0.161402	2.22897	29.582	3914.03	91377.9	25	51	62
Specimen_109	14	Sempione	Osmia	O. cornuta	36.0266	0.1013	0.0146103	4.15045	4.3261	2.64367	0.2894	0.181206	2.21502	28.9556	3758.29	90580.3	23	55	65
Specimen_110	15	Campus	Osmia	O. cornuta	36.0951	0.017	0.0341095	3.85315	4.2543	2.51432	0.2982	0.21505	1.97413	25.1674	3697.95	87246.5	20	58	60
Specimen_111	15	Campus	Osmia	O. cornuta	36.0951	0.017	0.0341095	4.3801	4.8148	3.19055	0.3382	0.224194	1.73882	24.9711	4021.66	96066.7	20	50	64
Specimen_112	15	Campus	Osmia	O. cornuta	36.0951	0.017	0.0341095	3.84175	4.2956	2.51	0.3	0.198483	2.0762	26.4458	3684.81	90750.5	18	58	63
Specimen_113	15	Campus	Osmia	O. cornuta	36.0951	0.017	0.0341095	4.43065	4.7809	3.29915	0.3433	0.211126	1.81898	26.5631	3977.25	99074.9	19	63	42
Specimen_114	15	Campus	Osmia	O. cornuta	36.0951	0.017	0.0341095	4.11055	4.2596	2.58093	0.2943	0.181205	2.12133	27.3998	3497.43	68145.9	18	47	40
Specimen_115	15	Campus	Halictus	H. scabiosae	36.0951	0.017	0.0341095	2.9594	3.7053	1.74264	0.2266	0.247585	2.29304	24.337	2355.93	57219.8	39	31	106
Specimen_116	15	Campus	Halictus	H. scabiosae	36.0951	0.017	0.0341095	2.87405	3.682	1.7749	0.2275	0.239611	2.38017	25.4945	2401.4	60300.6	46	33	90
Specimen_117	15	Campus	Halictus	H. scabiosae	36.0951	0.017	0.0341095	2.402	3.0983	1.36112	0.2138	0.255123	2.59797	24.3688	2105.2	44852.2	35	33	94
Specimen_118	15	Campus	Halictus	H. scabiosae	36.0951	0.017	0.0341095	2.87445	3.5423	1.72674	0.2246	0.215973	2.52885	26.717	2296.78	57004.3	43	35	102
Specimen_119	15	Campus	Halictus	H. scabiosae	36.0951	0.017	0.0341095	2.73855	3.4124	1.52459	0.2167	0.218255	2.73574	27.1583	2281.9	54395.9	29	35	99
Specimen_120	17	Desio	Halictus	H. scabiosae	37.3618	0.79969	0.0268873	2.88035	3.7707	1.80332	0.2328	0.249936	2.1963	23.7126	2305.15	57334.4	34	31	101
Specimen_121	17	Desio	Halictus	H. scabiosae	37.3618	0.79969	0.0268873	3.09405	3.7672	1.84029	0.2372	0.208444	2.41743	26.3662	2329.52	53949.4		35	103
Specimen_122	17	Desio	Halictus	H. scabiosae	37.3618	0.79969	0.0268873	2.8783	3.5357	1.75704	0.2274	0.228821	2.2394	23.8656	2130.13	48619.3	32	35	113
Specimen_123	17	Desio	Halictus	H. scabiosae	37.3618	0.79969	0.0268873	2.9408	3.5856	1.73439	0.2258	0.220853	2.38688	25.2729	2271.97	54480.6		34	106
Specimen_124	17	Desio	Halictus	H. scabiosae	37.3618	0.79969	0.0268873	3.03345	3.655	1.80089	0.2308	0.216655	2.45215	26.457	2271.73	49408.7	34	33	88
Specimen_125	17	Desio	Polistes	P. dominula	32.4013	0.79969	0.0268873	3.3369	3.8899	3.25536	0.2161	0.203957	1.83255	26.5831	3622.67	80439.5	4	15	109	13
Specimen_126	17	Desio	Polistes	P. dominula	32.4013	0.79969	0.0268873	2.9385	3.5154	2.64985	0.185	0.225027	1.93202	25.2856	3361.73	68483.2	8	18	112	15
Specimen_127	17	Desio	Polistes	P. dominula	32.4013	0.79969	0.0268873	2.8363	3.5663	3.00702	0.1943	0.213233	1.88887	26.3343	3466.82	81230.9	13	16	156	18
Specimen_128	17	Desio	Polistes	P. dominula	32.4013	0.79969	0.0268873	3.2221	3.7499	3.02989	0.2018	0.247787	1.74431	24.4112	3660.53	85217.3	13	12	145	13
Specimen_129	17	Desio	Polistes	P. dominula	32.4013	0.79969	0.0268873	2.7972	3.2657	2.30322	0.1764	0.236867	2.09328	25.5415	3383.34	65612.5	7	14	86	12
Specimen_130	19	Ciliegi	Osmia	O. cornuta	37.3618	0.06261	0.0359176	3.53185	3.5826	1.90017	0.2528	0.238095	2.25166	24.9546	3103.28	68014.4	14	49	59
Specimen_131	19	Ciliegi	Osmia	O. cornuta	37.3618	0.06261	0.0359176	3.8393	4.1094	2.57976	0.2929	0.209866	1.95903	25.2977	3660.42	82390.3	22	58	58
Specimen_132	19	Ciliegi	Osmia	O. cornuta	37.3618	0.06261	0.0359176	4.42465	4.4444	2.94584	0.3462	0.19091	1.91932	26.4852	3795.79	86913.8	24	52	51
Specimen_133	19	Ciliegi	Osmia	O. cornuta	37.3618	0.06261	0.0359176	4.256	4.2851	2.49453	0.3202	0.17952	2.27556	28.8957	3591.03	83296.2	22	60	55
Specimen_134	19	Ciliegi	Osmia	O. cornuta	37.3618	0.06261	0.0359176	3.80285	3.9624	2.2026	0.272	0.19469	2.3132	27.6015	3481.29	75909.7	17	58	42
Specimen_135	19	Ciliegi	Halictus	H. scabiosae	37.0587	0.03592	0.0359176	2.8124	3.6007	1.90187	0.2392	0.199276	2.54195	28.1844	2394.02	54704.6		35	104
Specimen_136	19	Ciliegi	Halictus	H. scabiosae	37.0587	0.03592	0.0359176	2.5803	3.1682	1.47788	0.2014	0.21764	2.70724	26.4605	2195.89	53503.3	30	38	111
Specimen_137	19	Ciliegi	Halictus	H. scabiosae	37.0587	0.03592	0.0359176	3.1655	3.9551	2.07931	0.2626	0.235764	2.15912	25.0315	2443.31	56083.5
Specimen_138	19	Ciliegi	Halictus	H. scabiosae	37.0587	0.03592	0.0359176	2.75375	3.3843	1.63583	0.2189	0.240007	2.31805	23.8366	2357.17	61861.2	42	30	89
Specimen_139	19	Ciliegi	Halictus	H. scabiosae	37.0587	0.03592	0.0359176	2.4811	3.0616	1.43942	0.1974	0.241401	2.55816	24.6759	2218.5	48727.7	30	28	93
Specimen_140	20	Lambro	Polistes	P. dominula	27.4089	0.75231	0.0182396	3.27905	3.7557	3.15531	0.2044	0.176991	2.01559	28.7856	3680.63	86232.3	4	16	101	15
Specimen_141	20	Lambro	Polistes	P. dominula	27.4089	0.75231	0.0182396	3.02095	3.6717	3.06953	0.2006	0.201012	1.88511	26.5536	3582.29	84807.2	2	19	93	13
Specimen_142	20	Lambro	Polistes	P. dominula	27.4089	0.75231	0.0182396	3.26665	3.6993	3.15441	0.2125	0.181202	1.97082	28.1421	3797.67	91323.9	4	15	90	17
Specimen_143	22	Udine	Halictus	H. scabiosae	36.3055	0.0054	0.0182396	2.8724	3.5308	1.70373	0.2207	0.256233	2.2114	23.2071	2234.75	55911.1	45	36	102
Specimen_144	22	Udine	Halictus	H. scabiosae	36.3055	0.0054	0.0182396	2.8191	3.5511	1.63929	0.2316	0.212531	2.51136	25.8517	2129.39	52835.4	39	34	108
Specimen_145	22	Udine	Halictus	H. scabiosae	36.3055	0.0054	0.0182396	2.73655	3.4702	1.64241	0.2372	0.261087	2.29786	23.6764	2197.08	46298.3		34	116
Specimen_146	22	Udine	Halictus	H. scabiosae	36.3055	0.0054	0.0182396	2.8072	3.4842	1.51897	0.228	0.242842	2.4095	23.8755	2185.99	49324.6		29	110
Specimen_147	22	Udine	Halictus	H. scabiosae	36.3055	0.0054	0.0182396	2.7492	3.3737	1.56755	0.2215	0.229148	2.40219	24.1807	2238.26	54717.8	40	32	106
Specimen_148	23	Basiglio 2	Halictus	H. scabiosae	33.8704	1.01434	0.035026	2.7118	3.3552	1.57548	0.2202	0.259429	2.36818	23.8986	2307.9	57926.3	38	37	97
Specimen_149	23	Basiglio 2	Halictus	H. scabiosae	33.8704	1.01434	0.035026	2.77475	3.5869	1.72831	0.2397	0.239018	2.34284	24.7631	2285.87	48732.7		32	78
Specimen_150	23	Basiglio 2	Halictus	H. scabiosae	33.8704	1.01434	0.035026	2.7432	3.4408	1.5109	0.2089	0.279936	2.34682	23.1926	2224.78	44099		33	99
Specimen_151	23	Basiglio 2	Halictus	H. scabiosae	33.8704	1.01434	0.035026	2.71525	3.4661	1.5921	0.216	0.234288	2.47946	25.1532	2247.5	54599.2	41	35	101
Specimen_152	23	Basiglio 2	Halictus	H. scabiosae	33.8704	1.01434	0.035026	2.97385	3.7408	1.79573	0.2284	0.203158	2.40397	25.9001	2331.15	60968	40	35	97

## Sheet: Morpho_data_weighted
Specimen_ID	Site_ID	Site	Genus	Species	ITD_mm	Head_mm	Eye_mm2	Ocellus_mm	Ommatidia_density	Interom_angle	Ommatidium_um	Antenna_um	F9_um2	Thermor_N	Plac_D100	Tric_D100	Basi_D100
Specimen_1	03	Bernate Sud	Halictus	H. scabiosae	3.0014	3.5788	0.172999	0.0756647	0.0707437	0.902366	9.05692	791.75	6419.52	12.9939	10.3285	32.3183
Specimen_2	03	Bernate Sud	Halictus	H. scabiosae	3.0047	3.5826	0.186747	0.0764469	0.0782365	0.802958	8.38248	814.524	6213.26		10.9828	31.2843
Specimen_3	03	Bernate Sud	Halictus	H. scabiosae	2.88585	3.4217	0.177531	0.0746054	0.0781726	0.953484	9.3213	788.704	6247.13		11.7816	31.5332
Specimen_4	03	Bernate Sud	Halictus	H. scabiosae	2.4383	3.0611	0.218482	0.0821064	0.109177	1.04512	9.57659	856.877	8417.04	15.5846	14.7644	34.4502
Specimen_5	03	Bernate Sud	Halictus	H. scabiosae	2.67835	3.2464	0.189491	0.0800493	0.0978443	0.959497	8.99407	830.601	7017.05	12.321	11.5743	30.9892
Specimen_6	04	Alberi	Osmia	O. cornuta	3.64445	3.6475	0.136927	0.0685975	0.079005	0.579846	6.28696	851.564	5162.84	6.03658	17.2866	17.5609
Specimen_7	04	Alberi	Osmia	O. cornuta	4.09815	4.1275	0.142302	0.0715933	0.0539548	0.519053	6.45144	866.087	5085.13	7.07636	15.3728	14.8848
Specimen_8	04	Alberi	Osmia	O. cornuta	4.1062	4.2504	0.138631	0.0746919	0.0419949	0.615347	7.56382	875.469	5232.19	6.57542	14.3685	15.0991
Specimen_9	04	Alberi	Osmia	O. cornuta	4.5902	4.6426	0.133277	0.0709555	0.0395749	0.466897	6.29045	850.415	4619.51	5.8821	12.1999	11.7642
Specimen_10	04	Alberi	Osmia	O. cornuta	4.508	4.5016	0.14172	0.0693656	0.0417804	0.468904	6.39786	832.852	4688.06	5.5457	13.9752	11.535
Specimen_11	04	Alberi	Halictus	H. scabiosae	3.1321	3.5213	0.166775	0.0764982	0.103649	0.702524	7.2246	718.158	5388.77	12.4517	8.62041	29.3733
Specimen_12	04	Alberi	Halictus	H. scabiosae	3.0042	3.2411	0.167757	0.0684042	0.0881441	0.836214	8.27252	712.382	4749.1		11.3175	27.9609
Specimen_13	04	Alberi	Halictus	H. scabiosae	3.418	3.9866	0.176858	0.0751902	0.0804755	0.595116	6.87761	710.782	5022.26	11.4102	8.19193	31.3049
Specimen_14	04	Alberi	Halictus	H. scabiosae	2.9275	3.8478	0.229936	0.0807515	0.0923462	0.743914	8.39604	836.633	7670.92	16.0547	12.2972	31.4261
Specimen_15	04	Alberi	Halictus	H. scabiosae	2.98335	3.8205	0.230822	0.0797761	0.0660734	0.818332	9.43027	772.923	6325.86	13.0726	12.7374	30.1674
Specimen_16	05	Fagiana	Polistes	P. dominula	3.2007	3.7611	0.31709	0.0657044	0.0641189	0.591219	8.56716	1185.65	9478.84	0.312432	5.31134	31.5556	3.72232
Specimen_17	05	Fagiana	Polistes	P. dominula	3.034	3.7425	0.335817	0.0701055	0.0600037	0.647556	9.15368	1235.07	9915.37	0.988794	4.94397	29.6638	4.00802
Specimen_18	05	Fagiana	Polistes	P. dominula	3.0624	3.6026	0.328157	0.0674961	0.0683911	0.626186	8.83198	1219.4	10198.5	2.28579	5.87774	39.185	3.88608
Specimen_19	05	Fagiana	Polistes	P. dominula	3.22155	3.7939	0.319121	0.0633856	0.0667178	0.537588	7.86581	1143.74	9073.88	1.86246	5.27696	41.9053	3.16297
Specimen_20	05	Fagiana	Polistes	P. dominula	3.26165	3.8478	0.30672	0.0656416	0.0600796	0.571498	8.29993	1138.47	8549.68	0.91978	6.13187	27.2868	3.37855
Specimen_21	06	Groane	Osmia	O. cornuta	3.9035	4.1463	0.145263	0.0723453	0.0719857	0.50031	5.98442	900.963	5333.89	6.40451	15.1146	13.5776
Specimen_22	06	Groane	Osmia	O. cornuta	4.44325	4.5608	0.128446	0.0686209	0.040966	0.516463	6.6123	860.631	5173.32	4.72627	13.5036	11.028
Specimen_23	06	Groane	Osmia	O. cornuta	4.1767	4.2843	0.152495	0.0693849	0.0453432	0.525951	6.89696	862.601	4639.34	6.70386	15.0837	12.6894
Specimen_24	06	Groane	Osmia	O. cornuta	4.04155	4.3523	0.151645	0.0741547	0.0512998	0.530835	6.71696	898.273	5290.83	5.44346	14.3509	14.5984
Specimen_25	06	Groane	Osmia	O. cornuta	4.01345	4.2791	0.158633	0.0773399	0.049423	0.546555	7.02425	890.199	4951.57	9.219	12.7073	15.6972
Specimen_26	06	Groane	Polistes	P. dominula	2.92185	3.6397	0.369892	0.0649588	0.0674979	0.656806	9.38391	1236.65	9732.46	2.73799	6.50273	30.1179	3.57172
Specimen_27	06	Groane	Polistes	P. dominula	3.27805	3.8758	0.33501	0.0633913	0.0563071	0.562934	8.58725	1139.57	8369.31	0.610119	3.35565	24.0997	5.16022
Specimen_28	06	Groane	Polistes	P. dominula	3.14785	3.8624	0.33591	0.0690312	0.058503	0.588638	8.63426	1200.04	9046.12	1.58839	6.03587	33.3561	5.17813
Specimen_29	06	Groane	Polistes	P. dominula	3.39045	3.9867	0.305618	0.0642393	0.0551916	0.542562	8.17613	1132.48	8271.39	0.589892	4.42419	30.0845	3.51168
Specimen_30	06	Groane	Polistes	P. dominula	2.86555	3.6641	0.370546	0.0662002	0.0758847	0.635481	8.91216	1268.4	11667.9	1.04692	6.63049	37.6891	4.36669
Specimen_31	07	Azzurro	Polistes	P. dominula	3.3084	3.5584	0.272841	0.0608753	0.0682758	0.562713	7.81828	1109.18	8646.34	1.5113	5.13844	27.808	3.09128
Specimen_32	07	Azzurro	Polistes	P. dominula	3.18615	3.7784	0.344352	0.0595703	0.0591214	0.574212	8.63159	1142.14	8459.53	0.627717	4.39402	25.1087	2.91129
Specimen_33	07	Azzurro	Polistes	P. dominula	3.378	3.7702	0.291698	0.0658082	0.0572615	0.557345	8.17527	1125.47	7867.65	2.07223	5.03256	24.8668	2.1219
Specimen_34	07	Azzurro	Polistes	P. dominula	2.946	3.4553	0.302714	0.0668703	0.0776713	0.638749	8.32397	1163.07	9156.99	1.35777	7.12831	30.5499	4.63057
Specimen_35	07	Azzurro	Polistes	P. dominula	3.13805	3.7685	0.362761	0.0666975	0.0686222	0.538026	8.1757	1168.16	9553.29	0.956008	5.09871	34.0976	3.98036
Specimen_36	07	Azzurro	Halictus	H. scabiosae	3.10695	3.9401	0.199356	0.085518	0.0635996	0.801559	8.93996	797.838	6682.72	12.8744	10.6213	30.5766
Specimen_37	07	Azzurro	Halictus	H. scabiosae	2.68175	3.1609	0.188159	0.0757714	0.0971133	0.983058	9.19415	809	7281.75	15.6614	12.3054	34.306
Specimen_38	07	Azzurro	Halictus	H. scabiosae	3.2978	3.961	0.19389	0.081145	0.061616	0.710447	8.2944	738.745	5735.22	13.9487	9.40021	27.8974
Specimen_39	07	Azzurro	Halictus	H. scabiosae	3.0788	3.7437	0.201193	0.076231	0.0813621	0.736418	8.17643	793.429	5947.1		9.41925	28.5826
Specimen_40	07	Azzurro	Halictus	H. scabiosae	3.12015	3.931	0.213346	0.0775283	0.076407	0.69916	8.10112	787.199	6979.66	15.7044	10.2559	33.0112
Specimen_41	08	Cassinis	Polistes	P. dominula	3.3306	3.7066	0.260482	0.0624812	0.0641486	0.580638	7.93539	1115.3	7624.35	0.900739	5.10419	36.0295	4.04684
Specimen_42	08	Cassinis	Polistes	P. dominula	3.2565	3.896	0.29426	0.063903	0.0694917	0.538831	7.65281	1158.64	7813.14	1.53539	5.83448	30.7078	4.36345
Specimen_43	08	Cassinis	Polistes	P. dominula	3.481	3.8014	0.267866	0.0602988	0.0625864	0.502175	7.27394	1075.34	6548.22	2.01092	3.73456	30.1637
Specimen_44	08	Cassinis	Polistes	P. dominula	3.49335	3.8713	0.257688	0.0622325	0.0530767	0.55187	7.86824	1065.96	7008.15	1.43129	5.72516	30.6296	3.09973
Specimen_45	08	Cassinis	Polistes	P. dominula	3.3119	3.8557	0.320023	0.0631662	0.059168	0.529586	7.9773	1124.12	8584.54	2.11359	4.52912	37.7427	3.37163
Specimen_46	08	Cassinis	Halictus	H. scabiosae	2.70855	3.337	0.199887	0.0748371	0.103313	0.92312	8.98749	823.366	6549.93		12.1836	39.5045
Specimen_47	08	Cassinis	Halictus	H. scabiosae	2.82745	3.4854	0.209348	0.0744487	0.091154	0.816793	8.49557	815.12	7260.06	15.9154	14.147	30.0624
Specimen_48	08	Cassinis	Halictus	H. scabiosae	3.0199	3.7266	0.205591	0.0789761	0.0757035	0.75891	8.3548	812.363	6056.4		9.9341	28.4778
Specimen_49	08	Cassinis	Halictus	H. scabiosae	3.39085	4.2438	0.198718	0.0862026	0.0585146	0.679349	8.25603	730.138	5540.23	10.3219	9.73207	33.0301
Specimen_50	08	Cassinis	Halictus	H. scabiosae	2.513	3.0988	0.206988	0.0807004	0.103383	1.06927	9.82891	851.489	8335	15.5193	14.3255	44.5682
Specimen_51	09	Besozza	Polistes	P. dominula	3.3146	3.7465	0.286621	0.0595849	0.0672553	0.541744	7.72912	1127.92	8405.39	1.50848	4.52543	27.756	3.73682
Specimen_52	09	Besozza	Polistes	P. dominula	3.1576	3.6359	0.295702	0.0569737	0.0672657	0.583397	8.05378	1177.61	8544.8	2.21687	5.70053	33.2531	2.75035
Specimen_53	09	Besozza	Polistes	P. dominula	3.1587	3.6326	0.292198	0.0655016	0.0823152	0.548027	7.52316	1165.4	9424.85	1.89952	5.38196	34.8245	3.85399
Specimen_54	09	Besozza	Polistes	P. dominula	3.288	3.7719	0.273402	0.0626217	0.0581884	0.593175	8.19911	1121.02	7699.77	0.608273	4.86618	33.455	2.38607
Specimen_55	09	Besozza	Polistes	P. dominula	3.16875	3.7592	0.315891	0.0711321	0.0643664	0.572327	8.19505	1224.04	10492.8	1.26233	5.36489	29.3491	3.99021
Specimen_56	10	Cave	Polistes	P. dominula	3.22465	3.6776	0.280993	0.061495	0.061029	0.616182	8.46819	1137.97	7819.53	1.24044	5.582	36.283	2.71916
Specimen_57	10	Cave	Polistes	P. dominula	3.1279	3.5032	0.291162	0.0592091	0.0669585	0.618804	8.39702	1133.22	8423.84	1.59852	4.79555	38.3644	3.71089
Specimen_58	10	Cave	Polistes	P. dominula	3.1106	3.694	0.317074	0.0596026	0.061099	0.631966	8.89957	1142.06	7999.2	1.28593	5.46518	29.8978	3.78993
Specimen_59	10	Cave	Polistes	P. dominula	3.10545	3.8212	0.326001	0.0665282	0.0721906	0.586639	8.36289	1181.01	8819.4	1.93209	5.47425	34.7776	3.92547
Specimen_60	10	Cave	Polistes	P. dominula	3.148	3.71	0.319257	0.0622935	0.0685444	0.555579	7.94514	1136.3	7526.78	2.22363	5.40025	29.8602	3.77358
Specimen_61	10	Cave	Osmia	O. cornuta	4.6066	4.4875	0.141436	0.066383	0.0387597	0.476765	6.64074	812.087	4058.13	4.77576	11.9394	11.2882
Specimen_62	10	Cave	Osmia	O. cornuta	4.28885	4.3639	0.138604	0.0688996	0.0469801	0.501978	6.44414	857.99	4847.62	5.82907	14.2229	13.7566
Specimen_63	10	Cave	Osmia	O. cornuta	3.55755	3.6706	0.153943	0.0744614	0.0837906	0.539909	6.05903	881.345	5292.3	7.3084	17.4277	15.7412
Specimen_64	10	Cave	Osmia	O. cornuta	4.1459	4.0772	0.132929	0.0700933	0.0490508	0.557008	6.76925	822.739	4425.99	5.54765	15.9193	13.9897
Specimen_65	10	Cave	Osmia	O. cornuta	4.42755	4.4891	0.156157	0.0689772	0.0369541	0.480892	6.76461	855.765	4792.5	5.87232	12.6481	12.6481
Specimen_66	10	Cave	Halictus	H. scabiosae	2.7609	3.304	0.200335	0.076859	0.0868856	0.94885	9.42711	822.234	7267.55	15.5746	12.677	34.7713
Specimen_67	10	Cave	Halictus	H. scabiosae	3.23575	3.9925	0.200974	0.0805996	0.0717307	0.65453	7.63353	745.332	5876.12		10.1986	30.5957
Specimen_68	10	Cave	Halictus	H. scabiosae	3.03355	3.7278	0.208928	0.0760825	0.0763495	0.793297	8.84376	755.408	6578.81		9.55976	35.6019
Specimen_69	10	Cave	Halictus	H. scabiosae	3.06255	3.7921	0.19145	0.0775498	0.085327	0.767914	8.27321	773.367	6589.59	16.3263	11.1019	30.0403
Specimen_70	10	Cave	Halictus	H. scabiosae	2.58325	3.3032	0.223327	0.083693	0.0986333	1.00091	9.82384	851.167	7525.81	13.5488	13.1617	42.1949
Specimen_71	11	Forlanini Bosco	Halictus	H. scabiosae	3.31745	3.9625	0.197294	0.0773486	0.0804293	0.610941	7.23788	763.362	6022.23	14.7704	10.8517	30.4451
Specimen_72	11	Forlanini Bosco	Halictus	H. scabiosae	3.1514	3.8798	0.209332	0.0793616	0.0725535	0.730722	8.47082	777.837	6503.01	12.6928	10.4715	31.0973
Specimen_73	11	Forlanini Bosco	Halictus	H. scabiosae	3.28865	3.9831	0.188252	0.0789078	0.0788124	0.666352	7.64438	767.999	5873.7		9.73044	34.3606
Specimen_74	11	Forlanini Bosco	Halictus	H. scabiosae	3.0359	3.8526	0.21756	0.0827761	0.07658	0.744593	8.4771	806.547	6453.3		11.8581	35.5743
Specimen_75	11	Forlanini Bosco	Halictus	H. scabiosae	3.1369	3.8432	0.201136	0.0796646	0.0593538	0.785071	8.87986	780.585	6492.51	12.1139	10.5199	30.2847
Specimen_76	11	Forlanini Bosco	Polistes	P. dominula	2.9952	3.6037	0.304185	0.0765224	0.0675333	0.672098	8.92645	1209.65	9075.31	1.33547	5.00801	36.7254	3.6074
Specimen_77	11	Forlanini Bosco	Polistes	P. dominula	3.1839	3.6473	0.309582	0.0630045	0.0665764	0.569365	8.1094	1131.19	7929.08	2.19856	6.59568	28.2672	3.56428
Specimen_78	11	Forlanini Bosco	Polistes	P. dominula	3.0189	3.6245	0.322716	0.0508132	0.0646315	0.647454	8.92728	1153.8	8329.33	0.662493	6.29368	29.1497	4.4144
Specimen_79	11	Forlanini Bosco	Polistes	P. dominula	2.886	3.4855	0.357866	0.0645877	0.067759	0.682078	9.46765	1224.69	9665.78	1.0395	6.58351	31.185	4.59045
Specimen_80	12	Messa	Osmia	O. cornuta	4.2065	4.4027	0.148417	0.0724355	0.0445697	0.530557	6.91268	901.34	5011.83	4.51682	13.5505	12.8373
Specimen_81	12	Messa	Osmia	O. cornuta	3.5962	4.1827	0.202197	0.083616	0.0667543	0.532539	6.92363	970.939	6323.55	4.72721	15.2939	13.6255
Specimen_82	12	Messa	Osmia	O. cornuta	3.3412	3.7199	0.181018	0.0810487	0.0677	0.699601	7.99586	947.455	6403.24	5.68658	17.9576	16.1619
Specimen_83	12	Messa	Osmia	O. cornuta	4.3233	4.5615	0.161772	0.072676	0.0455157	0.459864	6.42905	872.358	4737.31	4.8574	14.5722	10.8713
Specimen_84	12	Messa	Osmia	O. cornuta	4.49935	4.7256	0.147884	0.0722327	0.0492839	0.398783	5.54752	849.989	4309.5	4.44509	14.002	10.8905
Specimen_85	12	Messa	Polistes	P. dominula	3.12865	3.694	0.31147	0.0667061	0.0584568	0.654544	9.18872	1132.13	7916.11	0.319627	6.71216	35.1589	4.60206
Specimen_86	12	Messa	Polistes	P. dominula	3.27035	3.8129	0.285493	0.0721635	0.0639118	0.586281	8.23662	1121.94	8457.01	0.917333	5.504	34.8587	3.93401
Specimen_87	12	Messa	Polistes	P. dominula	3.27545	3.9059	0.331392	0.0683875	0.05661	0.549907	8.33647	1113.96	8414.72	1.22121	5.49543	36.6362	3.84034
Specimen_88	12	Messa	Polistes	P. dominula	3.30715	3.8338	0.275246	0.0649804	0.0384859	0.566965	7.909	1083.22	7280.11	2.419	5.74513	36.285	3.65173
Specimen_89	12	Messa	Polistes	P. dominula	3.392	3.6839	0.225256	0.0609965	0.0559152	0.641906	8.3084	1045.91	6735.59	1.76887	5.3066	26.8278	4.07177
Specimen_90	12	Messa	Halictus	H. scabiosae	3.36785	3.8284	0.183402	0.0717372	0.0602215	0.716119	8.30408	733.43	6048.12	12.7678	9.50161	26.4264
Specimen_91	12	Messa	Halictus	H. scabiosae	2.33385	3.2189	0.262765	0.0910941	0.11592	1.07659	10.3552	968.321	8670.92		14.9967	42.4192
Specimen_92	12	Messa	Halictus	H. scabiosae	2.73515	3.3932	0.203749	0.077217	0.0897467	0.923568	9.16746	817.821	6831.58	13.8932	12.0652	38.7547
Specimen_93	12	Messa	Halictus	H. scabiosae	3.0076	3.554	0.20373	0.0769052	0.0751451	0.813329	8.87697	791.284	6590.82	12.6347	10.3072	35.5765
Specimen_94	12	Messa	Halictus	H. scabiosae	3.1531	3.7514	0.196881	0.0750056	0.0714006	0.749621	8.43204	799.412	6673.79	13.9545	9.83159	30.1291
Specimen_95	13	Segantini	Osmia	O. cornuta	3.9675	4.3237	0.163278	0.0758916	0.0531213	0.513461	6.61821	916.594	4616.4	8.82168	15.1229	16.8872
Specimen_96	13	Segantini	Osmia	O. cornuta	4.4465	4.4601	0.139848	0.0729563	0.0423144	0.467887	6.25516	853.544	4416.44	3.59834	13.2689	10.5701
Specimen_97	13	Segantini	Osmia	O. cornuta	3.9007	4.0842	0.160787	0.0738585	0.062708	0.496871	6.24831	901.238	5473.72	6.66547	15.6382	13.5873
Specimen_98	13	Segantini	Osmia	O. cornuta	4.66995	4.4953	0.136162	0.063491	0.0400106	0.415635	5.75843	802.731	4147.42	5.56751	13.2764	11.135
Specimen_99	13	Segantini	Osmia	O. cornuta	4.3662	4.3694	0.15339	0.069099	0.0484558	0.455134	6.25737	854.774	4822.43	4.35161	13.971	9.84838
Specimen_100	13	Segantini	Halictus	H. scabiosae	2.6374	3.2468	0.208755	0.0820126	0.104178	0.934733	9.05594	855.738	6450.79	13.6498	13.2706	39.8119
Specimen_101	13	Segantini	Halictus	H. scabiosae	2.57425	3.1538	0.193096	0.0803341	0.0952702	1.0734	9.76225	818.464	7725.27	19.0347	15.15	39.2347
Specimen_102	13	Segantini	Halictus	H. scabiosae	2.2837	2.9692	0.237649	0.0861322	0.111436	1.20308	10.7684	930.389	9026.69	15.326	17.5154	41.1613
Specimen_103	13	Segantini	Halictus	H. scabiosae	2.6458	3.2835	0.210751	0.0821302	0.0901316	0.962192	9.39625	846.714	7327.66	17.0081	11.3387	38.5517
Specimen_104	13	Segantini	Halictus	H. scabiosae	2.2192	2.9856	0.255658	0.0891312	0.115899	1.22574	11.058	927.749	8878.2	12.6172	19.3764	48.6662
Specimen_105	14	Sempione	Osmia	O. cornuta	4.18075	4.3576	0.151476	0.0743168	0.0499403	0.498319	6.51907	879.077	5049	5.7406	11.4812	14.8299
Specimen_106	14	Sempione	Osmia	O. cornuta	4.1333	4.1601	0.144211	0.064815	0.0436302	0.526311	6.64187	874.002	4678.26	6.29037	15.7259	12.0969
Specimen_107	14	Sempione	Osmia	O. cornuta	4.299	4.3186	0.16272	0.0680391	0.037151	0.510136	7.11256	893.716	5257.47	4.88486	13.0263	14.1893
Specimen_108	14	Sempione	Osmia	O. cornuta	4.33865	4.6683	0.144755	0.0748159	0.037201	0.513748	6.81825	902.13	4854.36	5.76216	11.7548	14.2902
Specimen_109	14	Sempione	Osmia	O. cornuta	4.15045	4.3261	0.153468	0.0697274	0.0436592	0.533682	6.9765	905.514	5258.28	5.54157	13.2516	15.661
Specimen_110	15	Campus	Osmia	O. cornuta	3.85315	4.2543	0.169351	0.0773912	0.0558115	0.512342	6.53164	959.722	5876.46	5.19056	15.0526	15.5717
Specimen_111	15	Campus	Osmia	O. cornuta	4.3801	4.8148	0.166302	0.0772128	0.0511847	0.396981	5.70103	918.166	5007.32	4.56611	11.4153	14.6115
Specimen_112	15	Campus	Osmia	O. cornuta	3.84175	4.2956	0.170065	0.0780894	0.0516646	0.540431	6.8838	959.149	6148.81	4.68536	15.0973	16.3988
Specimen_113	15	Campus	Osmia	O. cornuta	4.43065	4.7809	0.168061	0.077483	0.0476513	0.410544	5.99531	897.668	5046.95	4.28831	14.2191	9.47942
Specimen_114	15	Campus	Osmia	O. cornuta	4.11055	4.2596	0.152748	0.0715963	0.0440829	0.516069	6.66572	850.844	4033.11	4.37898	11.434	9.73106
Specimen_115	15	Campus	Halictus	H. scabiosae	2.9594	3.7053	0.198976	0.0765696	0.0836607	0.774833	8.22363	796.083	6533.4	13.1783	10.4751	35.8181
Specimen_116	15	Campus	Halictus	H. scabiosae	2.87405	3.682	0.214875	0.0791566	0.0833704	0.828158	8.87057	835.545	7300.18	16.0053	11.4821	31.3147
Specimen_117	15	Campus	Halictus	H. scabiosae	2.402	3.0983	0.235913	0.0890092	0.106213	1.08159	10.1452	876.438	7773.89	14.5712	13.7386	39.1341
Specimen_118	15	Campus	Halictus	H. scabiosae	2.87445	3.5423	0.208986	0.0781367	0.0751354	0.879767	9.29464	799.032	6899.19	14.9594	12.1762	35.485
Specimen_119	15	Campus	Halictus	H. scabiosae	2.73855	3.4124	0.203288	0.0791295	0.0796973	0.998976	9.91705	833.252	7253.12	10.5895	12.7805	36.1505
Specimen_120	17	Desio	Halictus	H. scabiosae	2.88035	3.7707	0.217362	0.0808235	0.0867727	0.762511	8.23255	800.304	6910.74	11.8041	10.7626	35.0652
Specimen_121	17	Desio	Halictus	H. scabiosae	3.09405	3.7672	0.192235	0.0766633	0.0673692	0.781314	8.52158	752.902	5635.49		11.312	33.2897
Specimen_122	17	Desio	Halictus	H. scabiosae	2.8783	3.5357	0.212084	0.079005	0.0794986	0.778028	8.29157	740.065	5868.62	11.1177	12.16	39.2593
Specimen_123	17	Desio	Halictus	H. scabiosae	2.9408	3.5856	0.200546	0.0767818	0.0750996	0.811642	8.59387	772.569	6299.57		11.5615	36.0446
Specimen_124	17	Desio	Halictus	H. scabiosae	3.03345	3.655	0.19571	0.076085	0.0714219	0.808369	8.72176	748.894	5369.45	11.2084	10.8787	29.0099
Specimen_125	17	Desio	Polistes	P. dominula	3.3369	3.8899	0.292356	0.0647607	0.0611218	0.549176	7.96641	1085.64	7224.09	1.19872	4.49519	32.665	3.34199
Specimen_126	17	Desio	Polistes	P. dominula	2.9385	3.5154	0.306881	0.0629573	0.0765789	0.657484	8.60493	1144.03	7931.09	2.72248	6.12557	38.1147	4.26694
Specimen_127	17	Desio	Polistes	P. dominula	2.8363	3.5663	0.373793	0.0685047	0.0751798	0.665963	9.28473	1222.3	10097.6	4.58344	5.64115	55.0012	5.04725
Specimen_128	17	Desio	Polistes	P. dominula	3.2221	3.7499	0.291843	0.06263	0.0769023	0.541359	7.57618	1136.07	8208.23	4.03464	3.72428	45.0017	3.46676
Specimen_129	17	Desio	Polistes	P. dominula	2.7972	3.2657	0.294366	0.0630631	0.08468	0.748349	9.1311	1209.54	8385.7	2.5025	5.00501	30.745	3.67456
Specimen_130	19	Ciliegi	Osmia	O. cornuta	3.53185	3.5826	0.152331	0.0715772	0.0674136	0.637529	7.06558	878.657	5452.51	3.96393	13.8737	16.7051
Specimen_131	19	Ciliegi	Osmia	O. cornuta	3.8393	4.1094	0.175015	0.0762899	0.0546625	0.510256	6.58915	953.408	5589.48	5.73021	15.1069	15.1069
Specimen_132	19	Ciliegi	Osmia	O. cornuta	4.42465	4.4444	0.150471	0.0782435	0.0431468	0.433778	5.98582	857.873	4439.47	5.42416	11.7523	11.5263
Specimen_133	19	Ciliegi	Osmia	O. cornuta	4.256	4.2851	0.137716	0.075235	0.0421804	0.534671	6.78941	843.758	4598.56	5.16917	14.0977	12.9229
Specimen_134	19	Ciliegi	Osmia	O. cornuta	3.80285	3.9624	0.152306	0.0715253	0.0511959	0.608281	7.25811	915.443	5249.03	4.47033	15.2517	11.0443
Specimen_135	19	Ciliegi	Halictus	H. scabiosae	2.8124	3.6007	0.240451	0.0850519	0.0708563	0.903837	10.0215	851.236	6916.23		12.4449	36.9791
Specimen_136	19	Ciliegi	Halictus	H. scabiosae	2.5803	3.1682	0.221972	0.0780529	0.0843466	1.0492	10.2548	851.021	8036	11.6266	14.727	43.0183
Specimen_137	19	Ciliegi	Halictus	H. scabiosae	3.1655	3.9551	0.207508	0.0829569	0.0744793	0.682078	7.90761	771.855	5596.94
Specimen_138	19	Ciliegi	Halictus	H. scabiosae	2.75375	3.3843	0.215719	0.0794916	0.0871565	0.841781	8.65604	855.984	8157.73	15.2519	10.8942	32.3196
Specimen_139	19	Ciliegi	Halictus	H. scabiosae	2.4811	3.0616	0.23383	0.0795615	0.0972959	1.03106	9.94555	894.159	7915.66	12.0914	11.2853	37.4834
Specimen_140	20	Lambro	Polistes	P. dominula	3.27905	3.7557	0.293458	0.0623351	0.0539764	0.614689	8.77864	1122.47	8019.99	1.21987	4.87946	30.8016	3.99393
Specimen_141	20	Lambro	Polistes	P. dominula	3.02095	3.6717	0.336345	0.066403	0.0665393	0.624011	8.78982	1185.82	9292.78	0.662043	6.28941	30.785	3.54059
Specimen_142	20	Lambro	Polistes	P. dominula	3.26665	3.6993	0.295606	0.0650514	0.0554702	0.603315	8.61499	1162.56	8558.14	1.2245	4.59186	27.5512	4.59546
Specimen_143	22	Udine	Halictus	H. scabiosae	2.8724	3.5308	0.206496	0.0768347	0.089205	0.76988	8.07933	778.009	6776.54	15.6663	12.5331	35.5104
Specimen_144	22	Udine	Halictus	H. scabiosae	2.8191	3.5511	0.20627	0.0821539	0.0753897	0.890837	9.17018	755.344	6648.2	13.8342	12.0606	38.3101
Specimen_145	22	Udine	Halictus	H. scabiosae	2.73655	3.4702	0.219318	0.0866785	0.0954075	0.839693	8.65192	802.866	6182.42		12.4244	42.3891
Specimen_146	22	Udine	Halictus	H. scabiosae	2.8072	3.4842	0.192753	0.0812197	0.086507	0.85833	8.50511	778.71	6259.17		10.3306	39.185
Specimen_147	22	Udine	Halictus	H. scabiosae	2.7492	3.3737	0.2074	0.0805689	0.0833508	0.873777	8.79555	814.15	7239.62	14.5497	11.6397	38.5567
Specimen_148	23	Basiglio 2	Halictus	H. scabiosae	2.7118	3.3552	0.214239	0.0812007	0.0956667	0.873288	8.81284	851.058	7877	14.0128	13.6441	35.7696
Specimen_149	23	Basiglio 2	Halictus	H. scabiosae	2.77475	3.5869	0.224478	0.0863862	0.0861404	0.844343	8.92444	823.812	6329.54		11.5326	28.1106
Specimen_150	23	Basiglio 2	Halictus	H. scabiosae	2.7432	3.4408	0.20078	0.0761519	0.102047	0.855505	8.45456	811.016	5860.21		12.0297	36.0892
Specimen_151	23	Basiglio 2	Halictus	H. scabiosae	2.71525	3.4661	0.215949	0.0795507	0.0862861	0.913162	9.26369	827.731	7405.71	15.0999	12.8902	37.1973
Specimen_152	23	Basiglio 2	Halictus	H. scabiosae	2.97385	3.7408	0.20305	0.0768028	0.0683149	0.80837	8.70928	783.881	6893.88	13.4506	11.7693	32.6177

## Sheet: Env_variables
Site	Lat	Long	Temp	Green_Imp	ED
Alberi	45.4846	9.19252	35.8864	0.11004	0.0349888
Azzurro	45.5226	9.34148	31.5149	0.16851	0.0292519
Basiglio 2	45.3623	9.1572	33.8704	1.01434	0.035026
Bernate Sud	45.4623	8.80523	29.9609	44.7975	0.00677445
Besozza	45.4781	9.31873	32.4186	1.92641	0.0117705
Campus	45.4752	9.23479	36.0951	0.017	0.0341095
Cassinis	45.4225	9.23773	33.2122	2.69534	0.0193081
Cave	45.4655	9.09574	33.1313	0.99643	0.0256421
Ciliegi	45.5114	9.20761	37.2103	0.049265	0.0359176
Desio	45.6282	9.20045	34.8816	0.79969	0.0268873
Fagiana	45.435	8.82943	28.2447	91.1055	0.00917554
Forlanini Bosco	45.4639	9.26518	30.7223	0.17385	0.0139829
Groane	45.5571	9.09994	30.8376	3.07571	0.0259248
Lambro	45.4933	9.24219	27.4089	0.75231	0.0182396
Messa	45.5862	9.29002	32.6455	0.13519	0.0355779
Segantini	45.4465	9.17073	36.7799	0.19492	0.0393716
Sempione	45.4732	9.1777	36.0266	0.1013	0.0146103
Udine	45.4911	9.23695	36.3055	0.0054	0.0182396
